# Supplementary material for: Utility of EST-derived SSR in cultivated peanut (Arachis hypogaea L.) and Arachis wild species
Source: BMC Plant Biol. 2009 Mar 24;9:35. doi: 10.1186/1471-2229-9-35 (PMC2678122; doi:10.1186/1471-2229-9-35)
Supplement: Additional File 1 — List of EST-SSR primers developed from cultivated peanut ESTs. The file contains a table that lists primer names, repeat motifs, primer sequences, allele number and product length for the newly developed EST-SSR markers. [file 1471-2229-9-35-S1.xls]

## Sheet: Sheet1
Primer name	SSR-EST	motif	Forward primer (5' - 3')	Reverse primer(5' - 3')	Amplification	Allele No.		Product size	Expected size	Location in transcribed regions
						Cultivars	Wild species
EM-1	C20R5-004-73-T3_A10 898-73 A10 guo,baozhu	(AAAT)5	AAGAAGCAAGAAGGAGCACAA	GATAGTAATAAGGAGATCGAGCAA	YES		2	480	370	3
EM-2	C20R5-010-55-T3_G07 942-55 G7 guo,baozhu	(GGT)6	CGCCTTCCGATTTCCTGT	GCCTTTGTCCCTGCCTTG	YES		3	300	148	c
EM-3	C20R5-010-64-T3_H08 942-64 H8 guo,baozhu	(GA)7	GATAGGCACCACAAAGACCG	AGATTGATTGGACCACCCAC	YES		3	310	324	c
EM-4	C20R5-016-19-T3_C03 950-19 C3 guo,baozhu	(ATG)7	ATTCTTATCCGCCACTCTTG	GCATCAGGAGGATTGAGTTG	YES		2	1000	247	c
EM-5	C20R5-021-19-T3_C03 955-19 C3 guo,baozhu	(TCA)7	TCATTCCTAAGCCATTCACCAA	CTCTAGGAGGCTTCATTGTTGA	YES		4	210	216	c
EM-6	C20R5-028-36-T3_D05 962-36 D5 guo,baozhu	(TGA)7	TCACGACTTGGAGGAGAAAC	ACAACCCAGAACTCACGAAA	YES		2	240	244	c
EM-7	C20R5-030-78-T3_F10 964-78 F10 guo,baozhu	(CCA)6	TGCTGCCGATAGCTTTGTC	AGGCTCCTCGTGATTCTGG	NO				129	c
EM-8	C20R5-031-23-T3_G03 965-23 G3 guo,baozhu	(AG)7	GTCCTTGCCACAGGGTCAGC	TCCCAACCCAGCTTCAAATC	YES		2	100	102	c
EM-9	C20R5-039-32-T3_H04 986-32 H4 guo,baozhu	(AAT)6	TCAAGAAAGCCTGTGGAAAT	GCTGTGACTCAGATGGGTTG	YES		6	210	206	c
EM-10	C20R5-047-42-T3_B06 1023-42 B6 guo,baozhu	(AAG)6,(CAT)5	CTCTACTCTGTCCCTCCAATA	ACTTTCACCATTATTGCCACC	YES		4	320	320	5
EM-11	C20R5-048-60-T3_D08 1024-60 D8 guo,baozhu	(CTT)8	TTTGGTGATGTCTCAAGGCTAT	CTGAGCATTGGGTATCTTTGAC	YES		0	450	368	c
EM-12	C20R5-049-51-T3_C07 1025-51 C7 guo,baozhu	(ATG)6	GGAGACCAAAGGGAGCATA	GAGACGAGTTGTTGTTACCG	YES		5	300	319	c
EM-13	C20R5-051-08-T3_H01 1063-8 H1 guo,baozhu	(CCA)6	GACGCATCTTCAGTCAACACTC	CTCACCCTAACACCAGAAATAGAA	YES		2	450	222	c
EM-14	C20R5-053-78-T3_F10 1065-78 F10 guo,baozhu	(GAA)6	GGGGTCCTCAGGTGAAAGA	TGTCCCACAAACCGAGATTA	YES		3	1000	251	5
EM-15	C20R6-004-20-T3_D03 699-20 D3 guo,baozhu	(GGC)6	AAACTACGACGAAGATGGTGC	GCATTCGTATTCGCACTCG	YES		4	180	180	c
EM-16	C20R6-009-46-T3_F06 716-46 F6 guo,baozhu	(TC)5,(ACC)6	GTAATCCATTCTTCCGCTTCT	CCGCCATCACTATTCAACTAA	YES		5	210	201	5
EM-17	C20R6-016-81-T3_A11 892-81 A11 guo,baozhu	(TG)9	CGGCATTGTCTGTATCCACT	GAACTCTTCCAAGTCGTCCA	NO		0		207	c
EM-18	C20R6-021-79-T3_G10 1031-79 G10 guo,baozhu	(AAG)8	GAGGAGGAATCTTGCTTCGA	ACAATGGTGCTGTTCGTCTT	YES	2	5	290	289	5
EM-19	C20R6-024-75-T3_C10 1037-75 C10 guo,baozhu	(AAG)7	CAAACTCAAGGTTGCTCCAT	AGTTCCCTTCACAGCCACAG	YES		5	500	289	5
EM-20	C20R7-003-35-T3_C05 1039-35 C5 guo,baozhu	(GGA)8	TCCTCACCGCTCTATTTGTC	GCTCTTCCCTTCTTCACCACTA	NO		0		375	c
EM-21	C20R7-004-55-T3_G07 1040-55 G7 guo,baozhu	(GAG)6	AGAAGGGCATCACCACCACT	AGTGATAATGGAGCCGAGTG	YES		2	374	374	c
EM-22	C20R7-006-26-T3_B04 1042-26 B4 guo,baozhu	(CT)12	TGAGCGGCTACTCGTATTCC	AAAGAGTGCGAGCGATGAGG	YES		5	100	123	3
EM-23	C20R7-006-80-T3_H10 1042-80 H10 guo,baozhu	(CCG)8	GCCTCCCTTAAACACCTTCA	ATCCTCGTCCATGTCCAACT	YES		4	190	189	5
EM-24	C20R7-007-51-T3_C07 1043-51 C7 guo,baozhu	(AG)7,(GAA)5	GGGTGGAATGAAGAATAAGGA	ATACTCAGCAAAGCAGCAACTA	YES		0	450	279	5
EM-25	C20R7-011-62-T3_F08 1047-62 F8 guo,baozhu	(CT)11	ATGCTCTTGCCAAAGTCTAA	CATTACGGGAAACATTGATA	NO		0	290	298	3
EM-26	C20R7-011-70-T3_F09 1047-70 F9 guo,baozhu	(TCCAGC)5	TACGGAGGAAGGGAACAGAA	CATGTCAGTGCCAATGCTAG	YES		2	300	314	c
EM-27	C20R7-012-50-T3_B07 1048-50 B7 guo,baozhu	(TC)14	GAAACAGAAACAGAGGCAAC	TCTCCTGTTCTTGCTTTTCT	NO		0		243	5
EM-28	C20R7-020-06-T3_F01 1056-6 F1 guo,baozhu	(TTC)18,(CTG)6	CTTTGAAGGACCAAGGAGTGT	ATTGCTTTATTGTCCCAAACG	YES		0	310	316	c
EM-29	C20R7-021-22-T3_F03 1058-22 F3 guo,baozhu	(GAT)7	TCCTCAACCTCCTCCCCTTT	TCCACATCGGATTTCGCTTC	YES	2	7	240	257	c
EM-30	C20R7-023-31-T3_G04 1060-31 G4 guo,baozhu	(CT)7	ATGAACCAGGACGAAAAGAG	GGGGGGAGATTAGAGAAGAG	YES	2	5	200	199	3
EM-31	C20R7-026-74-T3_B10 1076-74 B10 guo,baozhu	(CT)13,(CTT)10	AAAGTCCCATGAATGCTCTC	AGTAGAAAACACGGTAGCCA	YES	3	9	90	123	5
EM-32	TFR5-004-01-T3_A01 683-1 A1 guo,baozhu	(TGG)6	TCTCCTTGATGGGTTGACTGA	AAGCAGCTAAAGAAGCAGACATT	YES		5	210	215	5
EM-33	TFR5-005-27-T3_C04 726-27 C4 guo,baozhu	(CCG)6,(CAG)7	TTTCCGAAGGAGAATAGTAGTAAC	ACCGAGGTGAGCGTAAGAAT	YES		4	220	228	c
EM-34	TFR5-006-57-T3_A08 727-57 A8 guo,baozhu	(CGAAGA)5	CTTTCCTTTCCAAACGCCTCA	ATGCGGTGGCAGAGGGTTT	YES	2	3	350	282	c
EM-35	TFR5-010-49-T3_A07 731-49 A7 guo,baozhu	(CT)6,(CT)6	TAGTGTTGCCGGTGAGTTTG	AGGAAGTTGGAGGAGTGTCG	YES	2	3	350		c
EM-36	TFR5-011-07-T3_G01 738-7 G1 guo,baozhu	(CAG)6	CAGTGACATCACGGCACCTT	TGATGAAGGCGAATGGGTAG	YES		4	280	158	5
EM-37	TFR5-012-85-T3_E11 739-85 E11 guo,baozhu	(AC)10	GGGCTAAGGAATAAGGAGTGGA	TGAAAGTCTGCAAAGAAGTGCC	YES	2	6	150	115	5
EM-38	TFR5-015-46-T3_F06 745-46 F6 guo,baozhu	(GGT)7	CCACTCCTCCACGGCACCAT	TGGCGACAGAGGCATTCATT	YES		5	280	274	c
EM-39	TFR5-016-15-T3_G02 746-15 G2 guo,baozhu	(CAC)6	CTACGCCTCTGGGTTGTTCT	GGTCGTTGTTCAGTAGGGTAAG	YES		3	330	326	c
EM-40	TFR5-018-05-T3_E01 748-5 E1 guo,baozhu	(GAA)11	GCTTTCTACTATCTTCAGGACCAA	AAGTGCCTCCACATCCAAGT	YES		2	1000	375	c
EM-41	TFR5-022-73-T3_A10 754-73 A10 guo,baozhu	(AAT)6	TCGCAGTCTCAGGTTTACAG	CACGATTCACATCCTCCATT	YES		5	140	145	c
EM-42	TFR5-033-73-T3_A10 825-73 A10 guo,baozhu	(AG)6,(AG)6	TTGCCTTGTTGACTGATGGG	CTCCCTCTGCTACTCACCAAAA	YES	2	3	770	340	3
EM-43	TFR5-033-84-T3_D11 825-84 D11 guo,baozhu	(TTC)7	CTCGAAACTCAGGGTGGATA	TCCCGTTAGAAACTCTGGTATT	NO		0		286	c
EM-44	TFR5-034-11-T3_C02 826-11 C2 guo,baozhu	(ATG)6	CCAATAGCCACTTCTCAAGG	TACTGCTTCTTGCTGGGACA	YES		5	230	239	c
EM-45	TFR5-036-03-T3_C01 828-3 C1 guo,baozhu	(AG)10,(AG)6	CCCGAACAACAGCAAAGTGA	CACGACGTGTCATCTCCATC	YES		2	770	478	5
EM-46	TFR5-036-50-T3_B07 828-50 B7 guo,baozhu	(AGG)5,(AAT)5	CTCTTGCGTCTTAGTGGTCG	TGTTGCTGCTGTTAGTGCTG	YES		5	290	313	c
EM-47	TFR5-036-55-T3_G07 828-55 G7 guo,baozhu	(TCT)6	TCAGAATCAGAGCGACACCT	GGTTAGCCTTCCCTTTCTGT	NO		0		541	c
EM-48	TFR5-037-23-T3_G03 829-23 G3 guo,baozhu	(GAA)7	GCTGAAGAACAAAGGAAAGAC	GCCTATCAAGTTCAAGCAAGT	YES		3	770	223	c
EM-49	TFR5-037-27-T3_C04 829-27 C4 guo,baozhu	(TAT)12	GGTTGAAATGGCTTTGACTA	CCATCTACCAGGATAGTATGATTT	NO		0		338	5
EM-50	TFR5-037-49-T3_A07 829-49 A7 guo,baozhu	(TTG)6	TCAACAACACCACCACCTTC	CATTGAACTCCATTCCCATA	YES		0	200	524	5
EM-51	TFR5-038-43-T3_C06 830-43 C6 guo,baozhu	(TA)14	TGTCAATGTTGCCAGGGTTA	TTCATCAAAGTGTCAGGTGC	NO		0		383	3
EM-52	TFR5-039-31-T3_G04 831-31 G4 guo,baozhu	(TC)7,(AT)12	TTGGATGTCTCAATGGCTGGTT	AGCTAAGTAAGAGGCACAGAAGCAG	NO		0			3
EM-53	TFR5-042-37-T3_E05 834-37 E5 guo,baozhu	(TTC)5,(AAC)6	CTGGGAACAGATAGCAACAAA	GTTCCTCCCTCACAACTCATC	YES		3	360	360	c
EM-54	TFR5-042-38-T3_F05 834-38 F5 guo,baozhu	(TCC)6,(CAA)5,(ATG)5	AAAGGGCACCTGCTAACATC	TTGGGATTTGGTTGTTGAGG	YES		0	400	402	c
EM-55	TFR5-042-79-T3_G10 834-79 G10 guo,baozhu	(GA)7	AGAAAGAAAGAGGTGGTTGC	TTTAGGAGGAAGCAGAGCAT	NO		0		218	5
EM-56	TFR5-044-83-T3_C11 847-83 C11 guo,baozhu	(ATT)9	TGTCTTATTCTGGGTTATGG	ATATGGGCAAAGTAAGTAGC	YES		4	100	98	c
EM-57	TFR5-049-96-T3_H12 909-96 H12 guo,baozhu	(GCA)8	AAAGGGTATGCACCAAGAGC	AAAGGGTATGCACCAAGAGC	NO		0		137	c
EM-58	TFR5-052-56-T3_H07 920-56 H7 guo,baozhu	(GA)6	GGGCTACGACGGAAGGAAGA	AGCGATAGTGGCTGGAACGAA	YES		4	300	307
EM-59	TFR5-053-08-T3_H01 921-8 H1 guo,baozhu	(CT)23	ACCATCACTACAGCCATCTC	ATCTTTGACATCACCGTTTC	YES	2	6	170	174	5
EM-60	TFR5-057-41-T3_A06 1069-41 A6 guo,baozhu	(TCT)9	TCCACCTCACAACCTCTTCA	CCAGCAGGGACATCATCTAA	YES		2	370	534	c
EM-61	TFR5-058-24-T3_H03 1070-24 H3 guo,baozhu	(ACC)6	CCTTCCCGTCCCTCTTCCA	TGGGCTTGCCGTTCTTGTC	YES		4	370	348	5
EM-62	TFR5-060-68-T3_D09 1072-68 D9 guo,baozhu	(GAA)6	CTCTGCTACTTGCTGCTTTG	AACCTCTTCTGCTCCTACCA	YES		0	2000	379	c
EM-63	TFR5-060-73-T3_A10 1072-73 A10 guo,baozhu	(GAA)9	AAGCCTTTGTTGGGAATGTG	GAACCTGGTGGAAGTAGTGG	YES		2	350	373	c
EM-64	TFR6-008-27-T3_C04 701-27 C4 guo,baozhu	(TCT)6	ATCATCGTCATGCGAAAGAA	AATGAGCTTAACCCAGTTGC	NO		0		155	c
EM-65	TFR6-008-58-T3_B08 701-58 B8 guo,baozhu	(ATA)7	AGAAGATGAGTTTGGGTTTGAG	TGAGGTAGAGGCTTCTGGATG	YES		4	100	130	c
EM-66	TFR6-011-72-T3_H09 703-72 H9 guo,baozhu	(ACA)6	ACAGGTGGAGTGGTAGAAGAAC	GTAATCTCCTCTTTATTATTCCCAC	YES		6	100	127	c
EM-67	TFR6-016-32-T3_H04 707-32 H4 guo,baozhu	(AT)11	AAGGATTTGCCACTTGTTTC	AATCATAACTCAGCGAAGCA	NO		0		181	3
EM-68	TFR6-019-56-T3_H07 711-56 H7 guo,baozhu	(TCA)8	GATGAACTCCATTGCCAGTAA	GTCAACTTATCAGACCCTCCA	YES		6	210	210	c
EM-69	TFR6-019-91-T3_C12 711-91 C12 guo,baozhu	(AGA)8	ATCCACCGTAGCCAGAACCA	GTGGAAGGTTCGGTTGTTGC	YES		4	180	171	5
EM-70	TFR6-021-16-T3_H02 719-16 H2 guo,baozhu	(TTAT)5	CACTAGGGACAAAGTGGTTAA	TTATGATGTCAGCTAGGGTCA	YES		4	390	402	3
EM-71	TFR6-025-04-T3_D01 723-4 D1 guo,baozhu	(AAG)6	CGGTCATAAACAGTACCAACG	GTCATCAACATCAGCCCAAG	YES		2	190	188	c
EM-72	TFR6-025-93-T3_E12 723-93 E12 guo,baozhu	(GAT)7	AGGGAAGATACGGTGGATTA	ATTGCCTACTGCTGCTTCTA	YES		2	200	202	c
EM-73	TFR6-026-13-T3_E02 740-13 E2 guo,baozhu	(CTT)7	ACACCAAGCGAAAGCTGAAT	AAGAACAACCCGTGAGCAGT	NO		0		358	5
EM-74	TFR6-030-03-T3_C01 850-3 C1 guo,baozhu	(AAG)7	CGACGGAGACGAAAGACAA	ACAACCTTGAGCGTTCCCT	YES		3	330	343	c
EM-75	TFR6-047-75-T3_C10 876-75 C10 guo,baozhu	(CCA)10	CAAAGACCTCAAACCCAATG	TCTTCAATGGTGTCGGATGT	YES		5	140	144	c
EM-76	TFR6-040-61-T3_E08 863-61 E8 guo,baozhu	(ATT)7	ATCTTCTGTTGTAGGGTTTGA	TATAATAACGACGATCCACCA	YES		8	110	110	3
EM-77	TFR6-040-83-T3_C11 863-83 C11 guo,baozhu	(TCA)5,(CTT)6	TCTTCTCAGCGGTTACAACG	CCAAATGCGAGTGATCTTCA	YES		2	300	322	3
EM-78	TFR6-049-69-T3_E09 878-69 E9 guo,baozhu	(AAT)20	CAATCAACATGATGGGAAGG	CCCGCATTTATTTGTTTACG	YES	4	5	310	362	c
EM-79	TFR6-050-44-T3_D06 879-44 D6 guo,baozhu	(TGA)6	GGCAATGCTTGGAGTATCAG	GAGGGAACCATGACAACAAT	YES		4	100	99	c
EM-80	TFR7-005-24-T3_H03 925-24 H3 guo,baozhu	(GA)7	AGAAAGGAGGGACGATTAGCA	CGATGATGGCTTTGAGTTGTG	YES		8	260	276	5
EM-81	TFR7-010-50-T3_B07 1003-50 B7 guo,baozhu	(AAC)9	ATGCTTCGGTTCACCCAATT	CCAATGAAAGGCTCCACAAG	YES		3	1000	300	c
EM-82	TFR7-012-75-T3_C10 1005-75 C10 guo,baozhu	(TTTC)8	TTCATCCTCCTGCTACCATT	GTAGACACGGTCACAAACGA	YES		6	160	170	c
EM-83	TFR7-017-76-T3_D10 1010-76 D10 guo,baozhu	(CT)5,(CAA)9	TAGTGAAAGAAGCATTGGGAGC	ACGCCTTTGAAGTTGTGATTGT	YES		6	230	250	3
EM-84	TFR7-020-24-T3_H03 1013-24 H3 guo,baozhu	(GCC)7	TGGGAATCGCAAACCCTAAT	GGAGTGCGAGGCTTGTTCTT	YES		2	200	212	5
EM-85	TFR7-020-32-T3_H04 1013-32 H4 guo,baozhu	(CT)9,(TC)5	TCTAAATCATTGCCTGCTTCT	CAGTTCCCTCACTTGCTCCTC	NO		0		524	5
EM-86	TFR6-034-85-T3_E11 854-85 E11 guo,baozhu	(ATG)6	ACTAACTTTCTCAGCCGCAAAC	GAATCAAAGAGCAATCCCAGT	YES		4	120	130
EM-87	TFR6-047-78-T3_F10 876-78 F10 guo,baozhu	(ATA)13	CATGCTCCTCCAATTTATTACG	CGAGACTTGAGTGCCTTGTTG	YES	3	6	210	221
EM-88	Contig[0013]-1	(AAT)6	AGAGCAGCAGCACAACAGAG	ACCCAAGCCAAAGTTCAAGG	YES	2	3	350	370	3
EM-89	Contig[0020]-1	(TGA)7	CCAACAAGATCCGTACCACC	GGGAGCGAGAACTCATAGCA	YES		5	300	319	3
EM-90	Contig[0080]	(TGC)8	CACCAAATCTCCCACTTCCC	CGGCTATCAAATGGTGCTTC	YES		3	1000	298	c
EM-91	Contig[0096]	(GA)7	GCACAGCTTCAACCCAACG	CACCCTTCTTCTTCATACCTACA	YES	2	5	380	184	5
EM-92	Contig[0120]	(TG)5,(TTC)8	GAGAATTGGTGGTGGCTATG	TTCCTCCACAATGTTCTCCA	YES		4	120	123	c
EM-93	Contig[0124]	(AG)16,(GA)36	GAGGGATAGACAAGGAAGGA	GGTAAAGCCATAAGAGCACA	YES		2	150		5
EM-94	Contig[0140]	(TA)5,(TA)8	CCTGTAACTGCCTCAAAGCC	TAGCCCTCATCATCACCCTC	YES		3	1500	260	3
EM-95	Contig[0175]	(ATGT)6	ATCAGGACTGTGGCTTAGGG	GCACTTGCTGCACAAGGTTA	YES		3	270	414	3
EM-96	Contig[0233]	(TC)13	AAATGGAGGGTCCTTAGTTCTC	TGTAGTTTCGCTCCTTCAGTTT	YES		0	1000	292	5
EM-97	Contig[0251]	(CAC)8	ACCTGCTGCATCACCTCATC	GGGTGGGACTGTAATGTGGG	YES		3	210	203	c
EM-98	Contig[0252]	(CTT)6	TCTCCTTCTGCCTCCAACA	CGGAAAGTTGTGAGGAGGA	YES		0	70	79	c
EM-99	Contig[0261]	(TCT)6,(TGG)7,(GGT)5	TATGGCTAGGTGCTGTTTTG	TAAGGGAAAGGAACAACACC	YES		0	370	384	c
EM-100	Contig[0296]-1	(TGG)9	TGATGCGGAAACTGAGATGG	CTCCATCCACGACAAACACC	YES		0	230	246	c
EM-101	Contig[0376]	(AGA)6	AAGAGGCCAAAGGCTCTGACT	TCATCCACCACCGCACCATAC	YES		4	130	130	c
EM-102	Contig[0581]	(ATATC)5	AACGGAAGAATCTGCTCAGGC	TCCCAGGTTAGGTATGCTACAA	YES		3	400	217	3
EM-103	Contig[0620]	(CAC)6,(CTC)5	ATGCACCTTCAGTTCCACG	TGCGGGATTATGAGTAGGC	YES		4	200	204	c
EM-104	Contig[0646]	(TAG)7	AATCCAGGACTGAATGATCTAA	TCTGAACTTCTTGATTCCACC	YES		4	130	147	c
EM-105	Contig[0733]	(GAT)7	GATGTTGATGGCGAGGAAA	CTGCCACGCATTCCACTTT	NO		0			c
EM-106	Contig[0771]	(CA)8,(TC)20	TTCGTCGTCTCCGTACTACAC	TCATTACTGCTCCTGGCTTT	YES	3	5	340		5
EM-107	Contig[0790]	(AGA)5,(CAG)5	TGGGAGGGAACAAGAAAGAT	GCAGTAATGGCGGAGAAGAT	YES		0	380	367	c
EM-108	Contig[0800]	(AAT)6	TCCCAGCACAGAACCAAACC	AGAACGAACGCCAGCGACAC	YES		6	160	146	5
EM-109	Contig[0808]	(TCTTTT)5	AGAAGGGAGCAGTGATGGAC	TCAGTTGAGACCTCGTTGCT	YES		5	290	310	3
EM-110	Contig[0852]	(TTA)6,(TTA)5	TGCTCTGTTCGCACTTTCTG	TTCCCTCTATCACCTACAACAAAT	YES		3	290	311	3
EM-111	Contig[0808]	(TCTTT)5	CAGGGTGCTGAGGAAAGGG	TCTCGACCGACACGATGCT	YES		2	1000	310
EM-112	Contig[0962]	(ATC)5,(AAT)8	TGTAAGTAACTGCCGTTGGTG	ATTAGCCTTCTGTTGCTGTCT	NO		0			5
EM-113	Contig[1197]	(CAC)8	GCGAAGTATTATGCAGATGGG	GCTTCACTAGAACAACAGCCAC	YES		5	160	179	c
EM-114	Contig[1269]	(TGA)6	ATAGAAGCATGTGCCCTCCAC	TCCACGTCCAGATTCATAGCA	YES		3	600	189	c
EM-115	Contig[1287]	(ATG)6	GAAGAAAGCAGCAACAGCAC	TAAATAACACCAAGCGGAGC	YES		2	200	201	c
EM-116	Contig[1308]	(AAAT)5	TTGATGCTGCTGCCTGAGAT	CAGGGATACTCAAACAAACCATAA	YES	2	3	160	165	3
EM-117	Contig[1322]-1	(AG)20	GCCCTCTGTGCCGTTTACTC	TCTTCTTGTTGTTGCCGTTG	NO		0		173	5
EM-118	Contig[1322]-2	(GA)11	CAACGGCAACAACAAGAAGA	AACACTTGAAACGACGGAGG	YES		6	150	153	5
EM-119	Contig[1332]-3	(AAT)9	CAGATGACTTAGTTGTTGGCATTA	TCGCCAGTCACATCATCAAC	YES		5	150	287	c
EM-120	Contig[1337]	(CTT)6	TTTAGCGACCCTGAAACCCA	TGAAGGCATCTTTGTCGTTG	YES		5	140	144	c
EM-121	Contig[1365]-1	(TC)28	TTTTGCAGTGTCAGGGTTAT	ATATGGTCAAATTGGGCTGT	NO		0		267	5
EM-122	Contig[1365]-2	(GAT)7	CACAGCCCAATTTGACCATA	GTTATTGTTACTGGGATTGTGA	YES	2	6	160	158	5
EM-123	Contig[1380]	(CT)16	ACGACACTCCCTCTTCTTCC	CTCCTCCAAGGTCAAATAAGC	NO		0		279	5
EM-124	Contig[1429]	(ATC)6,(CAA)5,(CAT)5	ATCACTCAAGTGTCCGAGGTG	AAGATGGAGGAGGGTTTGG	YES		5	580		c
EM-125	Contig[1457]	(ATG)6	GAGACAGGGATTACCGTAGGA	GAGACACTGCGAGGTGAGGG	YES		4	580	355	c
EM-126	Contig[0237]-1	(ATATC)5	CAGCAACAACAGGGAGGAAC	AGGGCAACTCGTACTTAACCAT	YES		7	290	297	3
EM-127	Contig[0725]-1	(ATA)7	GATTTCCGCTGCTGGTG	AACTCATATCTGTTATGCACGAAG	YES		5	230	220	3
EM-128	Contig[0872]-1	(CAC)6	GCAGGAGGTTGGGCTTGTT	TGCGGGATTATGAGTAGGC	YES		3	290	292	c
EM-129	Contig[0934]-1	(CTT)10	CTTCCACTCTTCGGAAACAA	AGTCATTTGGTTTGGCTGGT	YES		0	280	302	5
EM-130	Contig[1076]-1	(AAT)8	TTCTTTGCTTGGTGCTTCCG	ATTTAGGGTGTTTGGCTTCG	NO		0		301	5
EM-131	Contig[1239]-2	(CAA)6	GTAGACGATCCTCCCTCCG	GTCGGGTAGTGAGAAGAATAAGC	NO		0		201	c
EM-132	Contig[1452]-1	(TA)26	GTGAATTTCTGCCATTTGGG	CACCGTTGACTTATTTATCAGGAG	YES		3	340	349	3
EM-133	Contig[0199]	(AG)52	ATGGTGATGGAAGTTGTAATGT	GCTTTTATGGCGTTGTCTATGT	NO		0		313
EM-134	gi|109277633|gb|EC391336.1|EC391336	(AGA)5,(GTG)7	AGAAACAACAATAACACCCATCAG	TGCCTCCTTATGTACTGTGCTTC	YES		4	280		5
EM-135	gi|72201440|gb|DT044293.1|DT044293-1	(AG)9	GCCCTATCTCACTGTTTCTCA	CTCAATCTCCTTCAGCCTCTT	YES		3	400	270	5
EM-136	gi|56690116|gb|CX128019.1|CX128019-1	(GA)20	CCCTCCGTGCCGTTTACTCT	TTCCCTCTGATGGGTGTTATTGT	NO		0		226	c
EM-137	gi|56690116|gb|CX128019.1|CX128019-2	(AGA)5,(GTG)7	AAACAACAATAACACCCATCAG	TGCCTCCTTATGTACTGTGCT	YES		3	260	265	3
EM-138	gi|56690078|gb|CX127981.1|CX127981	(AGA)5,(GTG)7	AGAAACAACAATAACACCCATCAG	TGCCTCCTTATGTACTGTGCT	YES		4	260	267	c
EM-139	gi|56553005|gb|CX018129.1|CX018129	(GAA)6	AAGAAGATAAGGTTGAGGAGGAA	CAACAAATGCCAGAACTACAAA	YES		6	230	227	c
EM-140	gi|40384515|gb|CK394222.1|CK394222	(TAGTAA)8	TACACGCGGACAGATTTAGC	AAGTCGTTTGAATGTGAGGC	YES		6	220	244	5
EM-141	gi|30420611|gb|CD038773.1|CD038773	(GAA)7	AGAACTCAGAACCGAAACGC	TGTGGTGGATCTTGGTAGGC	YES		6	200	194	5
EM-142	gi|30420498|gb|CD038660.1|CD038660	(CAG)6	GAACCTTCCAGGACAAACTCG	CGTCTTCCTGCTCGTAATCG	YES	3	6	240	253	c
EM-143	gi|30420491|gb|CD038653.1|CD038653	(CAA)9	TGGATTTGTAGCCCAGTTTC	ACGCCTTTGAAGTTGTGATT	YES		5	80	102	c
EM-144	gi|30420433|gb|CD038595.1|CD038595-1	(TCA)6	AGCAGTAACAGTAGCAGCAGGTT	GTATTCACGCCAGCAAATGA	YES		4	200	204	c
EM-145	gi|30420433|gb|CD038595.1|CD038595-2	(CAT)5,(TC)10	GCTGGCGTGAATACAGTGAT	GCTCATGTAAAGGGAAGAAGAATA	YES		4	150	156	3
EM-146	gi|30420414|gb|CD038576.1|CD038576	(CAC)6	TATCATTCCCTTCACCCTTAG	GCCGCTATCTCCTCCTCTAT	YES		3	1000	287	c
EM-147	gi|30420405|gb|CD038567.1|CD038567	(ATG)6	CCTACTGGCGGTGAGGATAAT	TTGGGATTTGGTTGTTGAGG	YES		3	200	205	c
EM-148	gi|30420306|gb|CD038468.1|CD038468	(AT)33	CTAATCTACCCATCACCTAAAGC	AAACAACCCAAGCACCTCTA	YES		4	360	397	3
EM-149	gi|30420301|gb|CD038463.1|CD038463	(CCT)6	CTGGTAACTGCCGACACGC	CTTGGTCTTCCCGAACTGG	YES		2	190	192	c
EM-150	gi|30420186|gb|CD038348.1|CD038348	(AAT)6	CTGAGAACGATGCCTGTAAGT	TAGATACACCCAAGCCAAAGT	YES	2	3	300	293	3
EM-151	gi|30420090|gb|CD038252.1|CD038252	(GAT)8	ACCATTGATGCGGAGGGAC	CCTGCCTTCGCTGTTCCAT	YES		3	800	235	c
EM-152	gi|30420088|gb|CD038250.1|CD038250	(AGC)6	GGCGACAAAGACAAGAAGGAA	GCCACCACCATAGCCATACC	YES	2	3	160	171	c
EM-153	gi|30420065|gb|CD038227.1|CD038227	(TTACTA)8	TGGGCACCTGACAGACAAGA	TACACGCGGACAGATTTAGC	NO		0		381	3
EM-154	gi|30420027|gb|CD038189.1|CD038189	(GA)10	TGAGTGAGCGAGTGAAACTACAT	AACCTGCTGTAAGGCATCTC	YES		5	70	84	5
EM-155	gi|30419951|gb|CD038113.1|CD038113	(TTACTA)8	GCAGATGGATTGAGGCATTG	CACGCGGACAGATTTAGCAG	YES		3	340	348	3
EM-156	gi|30419919|gb|CD038081.1|CD038081	(GAA)9	GATTACCTTGACGAGGATGAG	CACGCTGAGTTGAGTGAGTT	YES		3	330	351	c
EM-157	gi|30419906|gb|CD038068.1|CD038068	(ATA)6	CCTCTACGACCACTACCGC	CACGAACAGGATGCTCCAC	YES		5	340	354	3
EM-158	gi|30419885|gb|CD038047.1|CD038047	(ATG)6	GAAGAAAGCAGCAACAGCAC	TAAATAACACCAAGCGGAGC	YES		0	210	201	c
EM-159	gi|30419642|gb|CD037804.1|CD037804	(TGA)6	TTGTTACGGAAATTGAAGGACG	TACTGCACAGAAGGAGCCATG	YES		5	290	277	3
EM-160	gi|30420463|gb|CD038625.1|CD038625	(TA)5,(TA)8	CCACCAACTGTGCTACCATTA	AATCCATTTCCACCTCATACAA	NO		0		219	3
EE-1	C20R5-006-07-T3_G01 900-7 G1 guo,baozhu	(CT)7	TCTCCCACCTTCCTTTCCA	GGGTTCGTCGTCAGCCATT	NO		0		105	5
EE-2	C20R5-007-59-T3_C08 901-59 C8 guo,baozhu	(TA)7	ACTTGGCATACTCGTGACCT	ATGAATATCGGCATCCTTGT	YES		0	470	309	3
EE-3	C20R5-013-53-T3_E07 973-53 E7 guo,baozhu	(CAG)5	TTTCGGTGAATGATGGAGG	ACGCTTCCTATCTGCGACTT	YES		2	180	185	c
EE-4	C20R5-024-07-T3_G01 958-7 G1 guo,baozhu	(TCC)5	GCTGGTCCGAGCACTTTATG	GGATTGCGGAACAAACTTGA	YES		0	190	196	c
EE-5	C20R5-024-64-T3_H08 958-64 H8 guo,baozhu	(ACC)5	CAAATGGGTTCAACAACTTCA	ATCATTGTCCACGTCAGCAT	YES		2	100	123	c
EE-6	C20R5-030-14-T3_F02 964-14 F2 guo,baozhu	(CAA)5	AACTTCCTCCTCCTTCACCA	TTCCGCTTTCATATCATCGT	NO		0		202	5
EE-7	C20R5-036-39-T3_G05 976-39 G5 guo,baozhu	(AGA)5	TTGGTATCTTAGGGTTCTTACTTTC	ATCGCAAACCGCTATCCTT	NO		0		215	c
EE-8	C20R5-037-35-T3_C05 977-35 C5 guo,baozhu	(CTC)5	CTTCAGCACCATCCCTACCT	TGTTGTAGGTTGAAGGTGGC	YES		3	150	138	5
EE-9	C20R5-038-23-T3_G03 985-23 G3 guo,baozhu	(CAG)5	ACCCTGCCTCAAAGTAATCC	ACACTCTGGACCCTCGTTTG	YES		5	240	280	c
EE-10	C20R5-040-01-T3_A01 987-1 A1 guo,baozhu	(TGA)5	GGCCCGAGACCTCAGCTATT	TGATGCTTCCTTGCGTGTTT	YES		2	700	281	c
EE-11	C20R5-047-23-T3_G03 1023-23 G3 guo,baozhu	(CTT)5	GTAATGGACACCTCGACACTC	GATTTGTTCTCAGAGGGTTTG	YES		3	160	167	c
EE-12	C20R5-047-34-T3_B05 1023-34 B5 guo,baozhu	(AAC)5	CTTAGATAACCCGAATTGCTT	GAAAGTGAGTTCCTAACCGTAC	YES		4	120	129	5
EE-13	C20R5-047-42-T3_B06 1023-42 B6 guo,baozhu	(CAT)5	TGAACCCAAGGGACTAGACAG	TTCACCATTATTGCCACCAG	YES		3	210	217	c
EE-14	C20R5-053-74-T3_B10 1065-74 B10 guo,baozhu	(TC)7	ACTCAGTATCTTAGGGAGGGACA	TTCACCATTATTGCCACCAG	YES		0	450	172	3
EE-15	C20R5-055-78-T3_F10 1038-78 F10 guo,baozhu	(CAC)5	CGGCCACAACCATTATTCTA	GGAGAATGAAACCCAGAAGG	YES		2	320	331	5
EE-16	C20R6-007-90-T3_B12 714-90 B12 guo,baozhu	(TGC)5	ATGGGACCACGAACATTTGA	GAGCACGTTCAAGCACTCATT	YES	3	4	450	218	c
EE-17	C20R6-012-01-T3_A01 889-1 A1 guo,baozhu	(TCT)5	ACCACAAATCGCCATAACCA	GTCGTCTACCACCACCTGCA	YES		3	200	199	c
EE-18	C20R6-014-58-T3_B08 890-58 B8 guo,baozhu	(TCT)5	TCATCATCACCAGCATCAAACG	TATTCCAGTCTCGCCGCTTT	YES		3	160	166	c
EE-19	C20R6-019-42-T3_B06 895-42 B6 guo,baozhu	(TAT)5	ACAGCACCAAGGCAAAGAGG	AAATCGGTCCCAGGTCTCGT	YES		7	230	227	5
EE-20	C20R6-024-66-T3_B09 1037-66 B9 guo,baozhu	(CTT)5	CTCTTGTAATGGTTATGGCACT	CAAACCTGCTTCAGTTCTATCT	YES		3	1100	368	c
EE-21	C20R7-004-21-T3_E03 1040-21 E3 guo,baozhu	(ATC)5	GCGTGACTTTAAGCAGTATCTC	ATGCCAACTGATGAAATAGGAC	NO		0		314	c
EE-22	TFR5-003-12-T3_D02 682-12 D2 guo,baozhu	(AG)7	AAGGTAAAGAAGAAGCGGAAAG	TTTCCCACTCCAGAATCACC	YES	2	6	100	112	5
EE-23	TFR5-003-57-T3_A08 682-57 A8 guo,baozhu	(GAA)5	CTCCAGGGTGCTCCAAACG	GCGTCAACACCGCATAGGA	YES		4	190	191	5
EE-24	TFR5-004-14-T3_F02 683-14 F2 guo,baozhu	(CTT)5	GGTTTCTGTGCCACTTTGTT	AGAGTGAACCGATTGAGGC	YES		4	450	406	c
EE-25	TFR5-007-47-T3_G06 728-47 G6 guo,baozhu	(AAG)5	AAGGATAATAAGGTTGGTGGTG	ACTGCTTCTGGAGGTTTGAC	YES		7	180	178	c
EE-26	TFR5-008-42-T3_B06 729-42 B6 guo,baozhu	(ATC)5	GGAAGCGAGGACTATAACCG	GAAGCACTCGGAAAGGGTTA	YES		6	420	487	c
EE-27	TFR5-010-76-T3_D10 731-76 D10 guo,baozhu	(ACG)5	TGTCACATCTTCGAGGAGGC	CATCTTCTCAAACGGCATCA	YES		3	220	208	5
EE-28	TFR5-018-44-T3_D06 748-44 D6 guo,baozhu	(ACC)5	ACAGCAAACGGAGCAACCA	CGAATACCTGAACGGGAAGAA	YES		4	230	232	c
EE-29	TFR5-018-80-T3_H10 748-80 H10 guo,baozhu	(GAA)5	TTGAGGAGGCTGAGAAAGAG	ATCCTCACCAACTTCGCTAT	YES		4	130	140	c
EE-30	TFR5-020-39-T3_G05 752-39 G5 guo,baozhu	(AG)8	AGGAAAGGAGGCAAAGGGAT	GGAAGTGAAGGAGGGTGGTG	YES		5	150	150	c
EE-31	TFR5-025-02-T3_B01 817-2 B1 guo,baozhu	(ACA)5	CAACTGGTCCCAATAATCCC	GCTATGCCTCCTTCTACAAAA	YES		5	135	135	c
EE-32	TFR5-026-09-T3_A02 818-9 A2 guo,baozhu	(AAG)5	AAGAAGAGTAGTAGGTAGCAGGGTT	AAGCTGGTCAAATTATCCTCACT	YES		0	120	119	c
EE-33	TFR5-032-37-T3_E05 824-37 E5 guo,baozhu	(AGA)5	GCCTCATATTGGGCTTGTTT	CAAGGTCCCATTAACTTTGC	YES		4	100	90	c
EE-34	TFR5-035-06-T3_F01 827-6 F1 guo,baozhu	(AAG)5	GAGCAGTAGCCAGCACCACC	TACCCTGTTACTGTCACCTTCTGC	YES		2	250	177	c
EE-35	TFR5-035-54-T3_F07 827-54 F7 guo,baozhu	(TCC)5	GCATTCGCCGTCCTCACT	TGAGAATCGCCGAGAACG	YES		5	180	191	5
EE-36	TFR5-039-31-T3_G04 831-31 G4 guo,baozhu	(TC)7	AGGACGAGTGCCCTTGCTAC	TTGAGCTTCCATGACGAGCA	YES		6	230	373	3
EE-37	TFR5-041-61-T3_E08 833-61 E8 guo,baozhu	(CTC)5	TACATCATTGGCATGGCTAC	TTCTACCAGACCTCCCTTCC	YES		2	1000	256	c
EE-38	TFR5-044-66-T3_B09 847-66 B9 guo,baozhu	(CTC)5	CTCCTCTACCTCCTGAATGG	GCAGCAACATAGGCATAAGG	YES		5	150	147	c
EE-39	TFR5-045-61-T3_E08 848-61 E8 guo,baozhu	(TCT)5	AGGCTACCTGGTGTTGGAGT	GATACTCTTCGGTAGGTGGC	YES		3	110	119	c
EE-40	TFR5-048-74-T3_B10 906-74 B10 guo,baozhu	(CAT)5	AAGTATTGCTTTGAGCCTTGTC	TTCTGACCCATTTCAATATCTG	YES		5	130	135	c
EE-41	TFR5-049-63-T3_G08 909-63 G8 guo,baozhu	(TGT)5	GTGCTGCTGTTGATGGAGAT	GTTTGAAGCCGCTGAGAATA	NO		0		134	c
EE-42	TFR5-055-03-T3_C01 1067-3 C1 guo,baozhu	(AAG)5	AGGATAATTTGTTGAAAGGTGGTAG	CCAAGTTCTAAGCATAGGCACA	YES		5	230	227	c
EE-43	TFR5-056-28-T3_D04 1068-28 D4 guo,baozhu	(CCA)5	CTCCCATCCTGACCACCATC	GGGTAGCGGTGAAGACGAAG	YES		8	160	175	c
EE-44	TFR5-060-05-T3_E01 1072-5 E1 guo,baozhu	(AGC)5	TCTACTTTCGCCTTCAGCAT	GACTTGACGGCAACAACTGA	NO		0		501	c
EE-45	TFR6-004-34-T3_B05 685-34 B5 guo,baozhu	(GAT)5	CTGAAATGGTAAATTGTCCTCCTA	ACTGGATGTGAACCTGGAAAT	YES		0	2000	274	c
EE-46	TFR6-011-88-T3_H11 703-88 H11 guo,baozhu	(CTT)5	ACCAACTCACCGACACCACC	CCCATCCACCTGTGAAGAGC	YES		7	500	278	c
EE-47	TFR6-013-56-T3_H07 705-56 H7 guo,baozhu	(TCG)5	ACCTTAGTCAACACCAACCCAA	AGAACCATGCAGCCGAGAAA	YES		6	450	191	c
EE-48	TFR6-019-18-T3_B03 711-18 B3 guo,baozhu	(GAT)5	GCAGGATGCTAATGGAAGAA	GGATTATAGGGAGGGTCAAG	YES		4	210	198	c
EE-49	TFR6-020-07-T3_G01 718-7 G1 guo,baozhu	(ATT)5	AAAGCGGGCTATGCTGAAAC	CAATGCCACTGAGCTTACACCT	YES		4	100	97	3
EE-50	TFR6-025-48-T3_H06 723-48 H6 guo,baozhu	(AAC)5	ATTGGGTCTTGTGAGATTGCC	TTGCACCTTGCTTCCGTTTT	YES		0	110	117	c
EE-51	TFR6-027-71-T3_G09 741-71 G9 guo,baozhu	(GCA)5	GGGAGGTTTGGGATCAACT	GACCTGCTGGTTCGGATAA	YES		4	160	172	c
EE-52	TFR6-027-78-T3_F10 741-78 F10 guo,baozhu	(GAA)5	CGTAGCCCTGAGCCAAGA	TTCCCTCTTCAGTTTCATCTTT	YES		2	170	189	c
EE-53	TFR6-029-82-T3_B11 849-82 B11 guo,baozhu	(CCA)5	ACCGCCTCATAACCTTCG	GGAGGGTTTGGGACGAGA	YES		4	290	291	c
EE-54	TFR6-036-29-T3_E04 856-29 E4 guo,baozhu	(GCC)5	GGGAGCGTAGTGTTGTTTAGTG	CCAGGATGAGCAGGGTTCT	YES		3	250	291	c
EE-55	TFR6-036-35-T3_C05 856-35 C5 guo,baozhu	(CCT)5	ATGTTCACGCTTGTGGGACT	GGCTTCTTGTGATTTGTGGC	YES		2	330	350	c
EE-56	TFR6-037-90-T3_B12 860-90 B12 guo,baozhu	(GTG)5	ATTCTGGTCAATCAACGGTGTC	CAATAACAGTCATCCCTTCTTCC	YES		0	230	231	c
EE-57	TFR6-040-83-T3_C11 863-83 C11 guo,baozhu	(TCA)5	CATCATCTTCTCAGCGGTTAC	CAAAGTTACTACTATTAGGCACCAC	YES		0	230	226	c
EE-58	TFR6-040-96-T3_H12 863-96 H12 guo,baozhu	(TC)7	CTGTGGAACCCTATTGCTGT	CTTGTCTTCAACTTCGGTGG	YES		0	370	351	3
EE-59	TFR6-044-64-T3_H08 867-64 H8 guo,baozhu	(GAG)5	TCCGAGAAGGCTGAAATGTA	AAAGAACTCGGGAAAGGAAT	YES		0	210	207	c
EE-60	TFR6-045-15-T3_G02 868-15 G2 guo,baozhu	(TA)7	AGGATACATGGCATTGGAAA	GCCTTCTCAGGTGCTATTTT	YES		6	210	217	5
EE-61	TFR6-048-38-T3_F05 877-38 F5 guo,baozhu	(TC)7	ATCTTCCTTCCGCTCGTTC	GAGGACCAGAATGCTGAGAAG	YES	2	4	160	162	5
EE-62	TFR7-002-67-T3_C09 872-67 C9 guo,baozhu	(CTT)5	CTGTTGCACATATCATTTCCCTT	GGCACCAGGAAGCATAGAAG	NO		0		286	c
EE-63	TFR7-019-78-T3_F10 1012-78 F10 guo,baozhu	(ATC)5	TATTAGCCGCAACAACTACAT	AGGGAAGGACGTGAAGATAA	YES		0	110	118	5
EE-64	TFR7-021-04-T3_D01 1014-4 D1 guo,baozhu	(CGG)5	GTGCTATTATCTCCGACTTCATTC	GTGCTTTGACCGCAGATTTT	YES		2	1200	291	c
EE-65	TFR7-021-18-T3_B03 1014-18 B3 guo,baozhu	(TCA)5	CCAAACTTGTTCTACGACGAT	GTTATTTGGGAACAGTGGATTA	YES		2	290	303	c
EE-66	Contig[0029]	(AAG)5	TGTCCTCCTGGATGCTCTT	CCAAAGCCAGATGAACCAG	YES		4	180	196	c
EE-67	Contig[0082]-1	(TC)5,(AG)7	CTACCACCGTAACCCTCCTC	TGGTGAGGATGAACATACGG	YES		5	360	395	5
EE-68	Contig[0082]-2	(CCG)5	ATGCCGTATGTTCATCCTCAC	GGTAGTTCTCGTCCATCCAAT	YES		3	230	232	c
EE-69	Contig[0055]	(AG)7	CAAGGTCATCGTCGTCATTT	GAATCTCGGACCAAACAAGC	YES		5	250	189	5
EE-70	Contig[0100]	(GT)6	GGAGGTGATTCTGGGATAGG	CGACCGATTTAGTCAAGTGC	YES		0	290	286	c
EE-71	Contig[0100]-2	(TA)5,(AT)5	CATCCCTTCAGGACTCTTCT	CATATTCACAGGGCCTAACC	YES		9	200	123	3
EE-72	Contig[0127]	(TAC)5	GGGCTGGCTATGTTGGTTTA	TACCCTGGCATTCTGCTGTT	YES		4	500	295	c
EE-73	Contig[0129]	(TG)8	GTTGGAGCAGGGCATCAGTT	AATCCAGCCACAAACATCAA	YES	2	5	200	207	3
EE-74	Contig[0296]-2	(AGG)5	CTGCGTTACAGGCTATTGGA	AAGCCCGTCTTCATCATTTC	YES		2	700	326	c
EE-75	Contig[0400]	(GAA)5	TTTCGCTCTGAACCTGTTTG	CTTCCACCATCTCCACTTGC	NO		0		242	5
EE-76	Contig[0469]	(ATA)5	AGATAAGAGGAGACCCAGCAT	GAAATGCGGGATCTTGAGC	YES		3	240	259	c
EE-77	Contig[0531]-1	(AAG)5	GGAGCGACTTGACTTCTACGA	ACTACAGCCATTTCGTCAGC	YES		3	350	201	c
EE-78	Contig[0531]-2	(AAG)5	GCAGTGGAGGATCATAAATCAG	GCTTATTCGGCATCCTTACTTT	YES		4	230	239	c
EE-79	Contig[0540]	(GGT)5	AAGATGATGAGGTGGAACAAG	CAGTTCTGTGGCGAGTGTCTT	YES		4	230	159	c
EE-80	Contig[0542]	(GAT)5	CAGTCCCAACATCCACCATAC	CTCACGCTCAATGTCATCTCC	YES		2	700	303	c
EE-81	Contig[0567]	(TAT)5	ATCAGTTGTGAGATTGAAGGGTC	CAAAGGTGCATAGATAGATAAAGCT	YES		3	270	270	c
EE-82	Contig[0644]	(TCA)5	CCCTTCTGCTACTACTCTAACACC	AAGGTTAGGGTTCTGGTTGG	YES		3	110	110	c
EE-83	Contig[0790]	(GGA)5	TGGGAGGGAACAAGAAAGAT	GCAGTAATGGCGGAGAAGAT	YES		3	340	367	c
EE-84	Contig[0888]	(AG)8	CAGGGTGCTGAGGAAAGGG	TCTCGACCGACACGATGCT	YES		4	700	674	c
EE-85	Contig[0943]	(AGA)5	CTTTCATTCGGTGGAAGAGT	GAAGACGGTGATGGAGGATA	YES		5	230	247	5
EE-86	Contig[0962]-1	(ATC)5	TGTAAGTAACTGCCGTTGGTG	GTAGGGAGCATGAGGTGATTG	YES		3	210	213	5
EE-87	Contig[0962]-2	(AAT)8	ATCACCTCATGCTCCCTACTTT	ATTAGCCTTCTGTTGCTGTCT	NO		0		325	5
EE-88	Contig[0965]	(GCC)15	AAGATGGCTTCACGAAGGAT	CAGTCAGGATGGGAGGCAAA	YES		0	330	343	c
EE-89	Contig[1066]	(GAA)15	CCTTCACAATCCCACCAGAG	GAAAGGCGATCATTCAAACG	YES		3	330	331	5
EE-90	Contig[1231]-1	(TGA)15	GTCCAGGTCTTCTTGTTTCCA	AGAAGTGGTGGGCATAGTCAG	YES		3	1000	268	c
EE-91	Contig[1332]-2	(CAA)15	GTCTTGGCAGTTGATGATAGTGT	GTAAATCATAGCCACTCATCCC	YES		2	1200	391	c
EE-92	Contig[1332]-3	(AAT)5	CAACGGCAACAACAAGAAGA	TCAGGCTTAGCGGAACACTT	YES		6	160	168	c
EE-93	Contig[1415]-1	(CAG)5	ACCGTTTCAACACCACCCAT	AAATCACCAATCCTGCTCCT	YES		2	240	272	c
EE-94	Contig[0104]	(GAT)5	CTTACCTTCTCATTGCGTCTC	ATGGCAGAAAGGAAAGATACAA	NO		0		452	c
EE-95	Contig[0197]	(CAC)5	CCTCCATGTCAACAACAATCT	TAAGGCACGTAGGTGTAAGGA	YES	2	2	250	305	c
EE-96	Contig[0443]	(GTC)5	GAGGTGGAGACTCGGCTTAC	CGCACCCAAATCCAAAGTA	YES		5	500	273	c
EE-97	Contig[0526]	(GCC)5	AGATGGCTTCACGAAGGATT	AAACCCTCCTCGAATCTCAC	YES		4	330	325	c
EE-98	Contig[0682]	(AGG)5	TACTGCGTTACAGGCTATTGG	GAGTTCTAAGCCCGTCTTCAT	YES		3	340	335	c
EE-99	Contig[1466]	(TCT)5	CAGGTGGAACTACGCATTCA	GACCCTTCAGAGTTCACATCAC	YES		2	389	389	c
EE-100	Contig[1543]	(CCA)5	GTTCACCCTGCTCCCTACATT	TCCTCATACCCAAGAGTGCTA	NO		0		200	c
EE-101	gi|109277726|gb|EC391382.1|EC391382	(AGA)5,(CAG)5	GGAGGAGTGTACGGAGGAGA	GCAGTAATGGCGGAGAAGAT	YES		0	230	230	c
EE-102	gi|109277562|gb|EC391303.1|EC391303	(CAT)5	GGAGGATCATTGTGAATGTAGC	CCCTTCATAGAACATAGATAACCC	YES		5	500	238	c
EE-103	gi|108954857|gb|EC365281.1|EC365281	(GGT)5	TCACGACGACAAACTCCCTG	TGAATCCCATATCATCATCACTCT	YES		2	700	284	c
EE-104	gi|56690248|gb|CX128151.1|CX128151	(GGT)5	ATAGCCAGCGGTGGAGGA	CTCATAAGGAGTCGCCAACGT	YES		2	360	280	5
EE-105	gi|56690129|gb|CX128032.1|CX128032	(TTC)5	GACAGGCTTCTGGTTGTTGAG	GCACATAAGAGCCAAACCAAA	YES		2	230	264	c
EE-106	gi|56690034|gb|CX127937.1|CX127937	(AAC)5	AGGTGGAAGAAGGAAGCAAA	ACCATTCACGAATCATAGCG	YES		8	100	114	c
EE-107	gi|56553074|gb|CX018198.1|CX018198	(CAC)5	ATTGTGGAACCCAACAAGGT	CCATAAGACCACCATCAGCA	YES		4	150	159	c
EE-108	gi|56552954|gb|CX018078.1|CX018078	(ATA)5	TTTAACAAGGGAAGGGAACTT	CAGAGGCTTACTTGGTTGGAT	YES		2	340	346	5
EE-109	gi|56552925|gb|CX018049.1|CX018049	(ATC)5	CCACTGGAATGGCACGAC	TCTCCAACCTGAAGATTTCG	YES		3	200	198	c
EE-110	gi|56552906|gb|CX018030.1|CX018030	(GGC)5	ATAAAGCCATGTTCCTCTGACA	ATCTTCTTGGACAAAGCAACG	NO		0		201	c
EE-111	gi|30420669|gb|CD038831.1|CD038831	(ATC)5	GTTGGTTCAATAATCTTTAGGGATC	AGCATTTGTTTGCGTGCTTC	YES		0	340	343	c
EE-112	gi|30420488|gb|CD038650.1|CD038650	(CCA)5	TTCACCCTGCTCCCTACATT	CCTCATACCCAAGAGTGCTAAA	YES		3		198	c
EE-113	gi|30420409|gb|CD038571.1|CD038571-1	(AAT)5	CCTTGTCCCTATCCATGTTAC	GCTTGTGAGGTGGCTTTCTAT	YES		2	290	292	c
EE-114	gi|30420325|gb|CD038487.1|CD038487-1	(CAC)5	ATTCGGCACGAGGATTAGTT	GAAGAAGGTTGGAGGAATAAGAA	YES		4	290	285	c
EE-115	gi|30420508|gb|CD038670.1|CD038670	(TGA)5	TTGTTTCGGAGAAGCCAGGTA	GCTGCCTTCTTATCCTCCTCTG	YES		2	700	223	c
EE-116	gi|30420319|gb|CD038481.1|CD038481	(TAC)5	GCTATTAACTATGTGAAGGTGCTT	GTGGTGGTGACATTAAGATGC	YES		3	290	308	c
EE-117	gi|30420303|gb|CD038465.1|CD038465	(ACA)5	CACTAAGGTGTACTATGATGGTGGTT	CTTGAACGACACTCTGGGCTAC	YES		3	340	231	c
EE-118	gi|30420234|gb|CD038396.1|CD038396	(TA)6,(AAT)5	ACCACCACTCCACTACTTGTCA	TGGAATCAGACATACCTCCATTA	YES		7	340	320	3
EE-119	gi|30420094|gb|CD038256.1|CD038256	(CCA)5	CACCGCCATACAAGTATCAGT	TCCTCATACCCAAGAGTGCTA	YES		3	110	112	3
EE-120	gi|30420057|gb|CD038219.1|CD038219	(TGA)5	GTTTCGGAGAAGCCAGGTA	ATCCTCCTCTGTCTCATCACC	YES		3	700	210	c
EE-121	gi|30419958|gb|CD038120.1|CD038120	(CCA)5	CACCGCCATACAAGTATCAGT	TCCTCATACCCAAGAGTGCTA	YES		2	110	112	c
EE-122	gi|30419876|gb|CD038038.1|CD038038	(ATT)5	ACCCTGAATACAATGTGGCTAA	ATGCGATGATGAACAATGAGT	YES		3	550	308	3
EE-123	gi|30419719|gb|CD037881.1|CD037881	(ATC)5	AGGCTGCTGTAACTGGGAAAG	CTCCAATTCTCACTCACCGTTT	YES	2	5	230	235	c
EE-124	gi|30419688|gb|CD037850.1|CD037850	(AAT)5	GGGGTTACTCACAAAGGGTT	CGGTACAAGTTCTTGGCACA	YES		5	180	192	c
EE-125	gi|30419670|gb|CD037832.1|CD037832	(ACC)5	AAAGTGATGTCCTCGACGATT	ACCAAAGCCACAAGTGTTCTC	YES	2	5	230	239	c
EE-126	gi|30419481|gb|CD037643.1|CD037643	(GGT)5	CTTCACGACGACAAACTCCCT	AGCTGAATCCCATATCATCATCAC	YES		4	700	290	c
EE-127	gi|30419449|gb|CD037611.1|CD037611	(CAA)5	CACTTCTACGGTGATGTTCCC	CTTCGTCTTCAGCCCTCACA	YES		4	80	89	c
EE-128	gi|30419370|gb|CD037532.1|CD037532	(TTC)5	CCCCTCTTACAACTCCCAAAT	CCAACAGGTCGGAATGAAAGT	YES		4	240	241	c
EE-129	gi|30419342|gb|CD037504.1|CD037504	(TAA)5	ATTATGGCTAAGTCCTACTATCTTG	CAACAACAGTTAAGTACCCTTCC	YES		0	170	178	c
EE-130	gi|10942682|gb|BF113072.1|BF113072	(GAA)5	GCCATTATCAACCAATTTCAC	ATGATGCCTGTTATTTCTTCG	NO		0		238	5
						55	871

## Sheet: Sheet2
								1
								2
								1
								2
								3
								5
								2
								3
								4
								3
								1
								2
								4
								3
								3
								7
								3
								6
								4
								4
								7
								6
								3
								4
								4
								5
								5
								1
								4
								2
								5
								6
								2
								5
								3
								5
								5
								8
								1
								7
								6
								4
								4
								1
								4
								2
								4
								3
								2
								1
								1
								1
								1
								6
								4
								1
								2
								2
								4
								5
								3
								5
								1
								9
								4
								5
								2
								3
								3
								4
								4
								2
								3
								3
								3
								4
								5
								3
								1
								3
								3
								2
								6
								2
								2
								5
								4
								3
								2
								1
								5
								2
								2
								2
								8
								4
								2
								3
								1
								3
								2
								4
								2
								3
								3
								7
								3
								3
								2
								3
								5
								5
								5
								4
								4
								4
								1
