# Supplementary material for: Utility of EST-derived SSR in cultivated peanut (Arachis hypogaea L.) and Arachis wild species
Source: BMC Plant Biol. 2009 Mar 24;9:35. doi: 10.1186/1471-2229-9-35 (PMC2678122; doi:10.1186/1471-2229-9-35)
Supplement: Additional File 2 — List of cultivated peanut and wild species materials used in this study. The file includes a table that lists the name, type, ploidy and origin of 22 genotypes of cultivated peanuts and 16 accessions of wild species tested in this study. [file 1471-2229-9-35-S2.xls]

## Sheet: Sheet1
No	Name	Type	Ploidy	Origin
1	PI 393531	Arachis hypogaea L. fastigiata	2n=40	USA
2	PI 390693	Arachis hypogaea L. fastigiata	2n=40	USA
3	Qiongshanhuasheng	Arachis hypogaea L. fastigiata	2n=40	China
4	Liaoningsilihong	Arachis hypogaea L. fastigiata	2n=40	China
5	Dedou	Arachis hypogaea L. fastigiata	2n=40	China
6	Guangliu	Arachis hypogaea L. fastigiata	2n=40	China
7	Sanyuening	Arachis hypogaea L. fastigiata	2n=40	China
8	Yueyou 20	Arachis hypogaea L. fastigiata	2n=40	China
9	Spancross	Arachis hypogaea L. fastigiata	2n=40	USA
10	Tennessee Red	Arachis hypogaea L. fastigiata	2n=40	USA
11	Xiaoliuqiu	Arachis hypogaea L. hypogaea	2n=40	China
12	Yangjiangpudizan	Arachis hypogaea L. hypogaea	2n=40	China
13	Xihuagoudo	Arachis hypogaea L. hypogaea	2n=40	China
14	Padou	Arachis hypogaea L. hypogaea	2n=40	China
15	Bo-50	Arachis hypogaea L. hypogaea	2n=40	China
16	Yingdejidouzai	Arachis hypogaea L. hypogaea	2n=40	China
17	Heyuanbanman	Arachis hypogaea L. hypogaea	2n=40	China
18	Tuosunxiaohuasheng	Arachis hypogaea L. hypogaea	2n=40	China
19	Sun Oleic 97R	Arachis hypogaea L. hypogaea	2n=40	USA
20	Tifrunner	Arachis hypogaea L. hypogaea	2n=40	USA
21	Georgia Green	Arachis hypogaea L. hypogaea	2n=40	USA
22	NC940-22	Arachis hypogaea L. hypogaea	2n=40	USA
23	A. villosa	Arachis section	2n=20	Brazil
24	A. Stenosperma	Arachis section	2n=20	Brazil
25	A. correntina	Arachis section	2n=20	Brazil
26	A. cardenasii	Arachis section	2n=20	Brazil
27	A. magna	Arachis section	2n=20	Brazil
28	A. duranensis	Arachis section	2n=20	Argentina
29	A. chacoensis	Arachis section	2n=20	Brazil
30	A. batizocoi	Arachis section	2n=20	Bolivia
31	A. helodes	Arachis section	2n=20	Brazil
32	A. monticola	Arachis section	2n=40	Argentina
33	A. pintoi	Caulorrhizae section	2n=20	Brazil
34	A. paraguariensis	Erectoides section	2n=20	Brazil
35	A. pusilla	Heteranthae section	2n=20	Brazil
36	A. rigonii	Procumbentes section	2n=20	Brazil
37	A. appressipila	Procumbentes section	2n=20	Brazil
38	A. glabrata	Rhizomatosae section	2n=40	Brazil
